# Supplementary material for: Leciplex Nanocarriers: An Optimized Platform for Thymol Delivery in Acne Management
Source: Pharmaceutics. 2026 Jun 28;18(7):795. doi: 10.3390/pharmaceutics18070795 (PMC13414981; doi:10.3390/pharmaceutics18070795)
Supplement: Supplementary file 1 [file pharmaceutics-18-00795-s001.zip]

Archive with 1 entries (1 files):
- pharmaceutics-4364639-supplementary.pdf
